# Supplementary material for: Six new species of the spider genus Spiricoelotes species (Araneae, Agelenidae) from caves in Jiangxi, China
Source: Zookeys. 2016 Feb 8;(561):1–19. doi: 10.3897/zookeys.561.6965 (PMC4768362; doi:10.3897/zookeys.561.6965)
Supplement: XML Treatment for Spiricoelotes [file zookeys.561.6965-treatment1.xml]

<!DOCTYPE tp:taxon-treatment
  PUBLIC "-//TaxonX//DTD Taxonomic Treatment Publishing DTD v0 20100105//EN" "tax-treatment-NSO.dtd">
<tp:taxon-treatment xmlns:tp="http://www.plazi.org/taxpub"><tp:treatment-meta><kwd-group><label>Taxon classification</label><kwd><named-content content-type="kingdom">Animalia</named-content></kwd><kwd><named-content content-type="order">Araneae</named-content></kwd><kwd><named-content content-type="family">Agelenidae</named-content></kwd></kwd-group><mixed-citation publication-type="journal"><person-group><name><surname>Chen</surname><given-names>Lu</given-names></name><name><surname>Zhao</surname><given-names>Zhe</given-names></name><name><surname>Li</surname><given-names>Shuqiang</given-names></name></person-group><article-title>Six new species of the spider genus <italic><tp:taxon-name><tp:taxon-name-part taxon-name-part-type="genus">Spiricoelotes</tp:taxon-name-part></tp:taxon-name></italic> species (<tp:taxon-name><tp:taxon-name-part taxon-name-part-type="order">Araneae</tp:taxon-name-part></tp:taxon-name>, <tp:taxon-name><tp:taxon-name-part taxon-name-part-type="family">Agelenidae</tp:taxon-name-part></tp:taxon-name>) from caves in Jiangxi, China</article-title><source>Zookeys</source><day>8</day><month>2</month><year>2016</year><volume>2016</volume><issue>561</issue><fpage>1</fpage><lpage>19</lpage><pub-id pub-id-type="doi">10.3897/zookeys.561.6965</pub-id></mixed-citation></tp:treatment-meta><tp:nomenclature><label>Genus</label><tp:taxon-name>
              <tp:taxon-name-part taxon-name-part-type="genus">Spiricoelotes</tp:taxon-name-part>
            </tp:taxon-name><tp:taxon-authority>Wang, 2002</tp:taxon-authority><tp:nomenclature-citation-list><tp:nomenclature-citation><tp:taxon-name><tp:taxon-name-part taxon-name-part-type="genus">Spiricoelotes</tp:taxon-name-part></tp:taxon-name><comment> Wang, 2002: 129. Type species <italic><tp:taxon-name><tp:taxon-name-part taxon-name-part-type="genus">Coelotes</tp:taxon-name-part> <tp:taxon-name-part taxon-name-part-type="species">zonatus</tp:taxon-name-part></tp:taxon-name></italic> Peng &amp; Wang, 1997, from China.</comment></tp:nomenclature-citation></tp:nomenclature-citation-list></tp:nomenclature><tp:treatment-sec sec-type="Diagnosis"><title>Diagnosis.</title><p>The males can be easily recognized from other coelotines by the strongly curved patellar apophyses, the absence of a dorsal apophysis of the conductor, and the slender, anteriorly extending conductor. (Fig. <xref ref-type="fig" rid="F1">1A–C</xref>). The females can be distinguished from other coelotines by the absence of epigynal teeth, the well-developed epigynal hoods and the long, strongly convoluted spermathecae (Fig. <xref ref-type="fig" rid="F2">2A–B</xref>).</p><fig id="F1" position="float" orientation="portrait"><label>Figure 1.</label><caption><p>Left palp of <italic><tp:taxon-name><tp:taxon-name-part taxon-name-part-type="genus">Spiricoelotes</tp:taxon-name-part> <tp:taxon-name-part taxon-name-part-type="species">anshiensis</tp:taxon-name-part></tp:taxon-name></italic> sp. n., holotype. <bold>A</bold> Prolateral <bold>B</bold> Ventral <bold>C</bold> Retrolateral. Scale bar equal for <bold>A, B</bold> and <bold>C</bold>.</p></caption><graphic xmlns:xlink="http://www.w3.org/1999/xlink" xlink:href="zookeys-561-001-g001.jpg" position="float" orientation="portrait" xlink:type="simple" id="oo_77048.jpg"/></fig><fig id="F2" position="float" orientation="portrait"><label>Figure 2.</label><caption><p>Epigyne and habitus of <italic><tp:taxon-name><tp:taxon-name-part taxon-name-part-type="genus">Spiricoelotes</tp:taxon-name-part> <tp:taxon-name-part taxon-name-part-type="species">anshiensis</tp:taxon-name-part></tp:taxon-name></italic> sp. n., <bold>A</bold> Epigyne, ventral <bold>B</bold> Vulva, dorsal <bold>C</bold> Male habitus, dorsal <bold>D</bold> Female habitus, dorsal <bold>E</bold> Female habitus, ventral. Scale bars equal for <bold>A</bold> and <bold>B</bold>, equal for <bold>D</bold> and <bold>E</bold>.</p></caption><graphic xmlns:xlink="http://www.w3.org/1999/xlink" xlink:href="zookeys-561-001-g002.jpg" position="float" orientation="portrait" xlink:type="simple" id="oo_77049.jpg"/></fig></tp:treatment-sec></tp:taxon-treatment>
