# Supplementary material for: Six new species of the spider genus Spiricoelotes species (Araneae, Agelenidae) from caves in Jiangxi, China
Source: Zookeys. 2016 Feb 8;(561):1–19. doi: 10.3897/zookeys.561.6965 (PMC4768362; doi:10.3897/zookeys.561.6965)
Supplement: XML Treatment for Spiricoelotes taipingensis [file zookeys.561.6965-treatment5.xml]

<!DOCTYPE tp:taxon-treatment
  PUBLIC "-//TaxonX//DTD Taxonomic Treatment Publishing DTD v0 20100105//EN" "tax-treatment-NSO.dtd">
<tp:taxon-treatment xmlns:tp="http://www.plazi.org/taxpub"><tp:treatment-meta><kwd-group><label>Taxon classification</label><kwd><named-content content-type="kingdom">Animalia</named-content></kwd><kwd><named-content content-type="order">Araneae</named-content></kwd><kwd><named-content content-type="family">Agelenidae</named-content></kwd></kwd-group><mixed-citation publication-type="journal"><person-group><name><surname>Chen</surname><given-names>Lu</given-names></name><name><surname>Zhao</surname><given-names>Zhe</given-names></name><name><surname>Li</surname><given-names>Shuqiang</given-names></name></person-group><article-title>Six new species of the spider genus <italic><tp:taxon-name><tp:taxon-name-part taxon-name-part-type="genus">Spiricoelotes</tp:taxon-name-part></tp:taxon-name></italic> species (<tp:taxon-name><tp:taxon-name-part taxon-name-part-type="order">Araneae</tp:taxon-name-part></tp:taxon-name>, <tp:taxon-name><tp:taxon-name-part taxon-name-part-type="family">Agelenidae</tp:taxon-name-part></tp:taxon-name>) from caves in Jiangxi, China</article-title><source>Zookeys</source><day>8</day><month>2</month><year>2016</year><volume>2016</volume><issue>561</issue><fpage>1</fpage><lpage>19</lpage><pub-id pub-id-type="doi">10.3897/zookeys.561.6965</pub-id></mixed-citation></tp:treatment-meta><tp:nomenclature><tp:taxon-name>
              <tp:taxon-name-part taxon-name-part-type="genus">Spiricoelotes</tp:taxon-name-part>
              <tp:taxon-name-part taxon-name-part-type="species">taipingensis</tp:taxon-name-part>
              <object-id xmlns:xlink="http://www.w3.org/1999/xlink" content-type="zoobank" xlink:type="simple">http://zoobank.org/D21CD9B1-63DC-4A86-9F9D-4DF0CBB8622F</object-id>
            </tp:taxon-name><tp:taxon-authority>Chen &amp; Li</tp:taxon-authority><tp:taxon-status xmlns:xlink="http://www.w3.org/1999/xlink" xlink:type="simple">sp. n.</tp:taxon-status><xref ref-type="fig" rid="F7">Figs 7</xref><xref ref-type="fig" rid="F8">, 8</xref><xref ref-type="fig" rid="F12">, 12</xref><!--PageBreak--></tp:nomenclature><tp:treatment-sec sec-type="type material"><title>Type material.</title><p><bold>Holotype</bold> ♂: China: Jiangxi: Ganzhou City: Ningdu County: Huangguan Village, Taiping Cave, <named-content xmlns:xlink="http://www.w3.org/1999/xlink" content-type="dwc:verbatimCoordinates" xlink:type="simple">N25°28'53", E115°54'35"</named-content>, elevation: 420 m, 29.IV.2013, Y.F. Luo and J.C. Liu. <bold>Paratypes</bold>: 10♀, same data as holotype.</p></tp:treatment-sec><tp:treatment-sec sec-type="Etymology"><title>Etymology.</title><p>The specific name refers to the type locality; adjective.</p></tp:treatment-sec><tp:treatment-sec sec-type="Diagnosis"><title>Diagnosis.</title><p>The male of the new species can be easily recognized by the short, broad conductor without a looped apex, the short cymbial furrow (approximately 1/5 length of cymbium, approximately 1/2, 1/3 or 1/4 length of cymbium in other species) and the strong patellar apophysis (twice as broad as in other species) (Fig. <xref ref-type="fig" rid="F7">7A–C</xref>). The female of the new species is similar to <italic><tp:taxon-name><tp:taxon-name-part taxon-name-part-type="genus">Spiricoelotes</tp:taxon-name-part> <tp:taxon-name-part taxon-name-part-type="species">anshiensis</tp:taxon-name-part></tp:taxon-name></italic> sp. n. but can be distinguished by the larger atria (approximately 1/2 of epigynal plate), the epigynal hoods that are <!--PageBreak--><!--PageBreak-->separated by twice their width, the slender and horizontally stretched copulatory ducts, the longer and helical spermathecae (Fig. <xref ref-type="fig" rid="F8">8A–B</xref>).</p><fig id="F7" position="float" orientation="portrait"><label>Figure 7.</label><caption><p>Left palp of <italic><tp:taxon-name><tp:taxon-name-part taxon-name-part-type="genus">Spiricoelotes</tp:taxon-name-part> <tp:taxon-name-part taxon-name-part-type="species">taipingensis</tp:taxon-name-part></tp:taxon-name></italic> sp. n., holotype. <bold>A</bold> Prolateral <bold>B</bold> Ventral <bold>C</bold> Retrolateral. Scale bar equal for <bold>A, B</bold> and <bold>C</bold>.</p></caption><graphic xmlns:xlink="http://www.w3.org/1999/xlink" xlink:href="zookeys-561-001-g007.jpg" position="float" orientation="portrait" xlink:type="simple" id="oo_77054.jpg"/></fig><fig id="F8" position="float" orientation="portrait"><label>Figure 8.</label><caption><p>Epigyne and habitus of <italic><tp:taxon-name><tp:taxon-name-part taxon-name-part-type="genus">Spiricoelotes</tp:taxon-name-part> <tp:taxon-name-part taxon-name-part-type="species">taipingensis</tp:taxon-name-part></tp:taxon-name></italic> sp. n., <bold>A</bold> Epigyne, ventral <bold>B</bold> Vulva, dorsal <bold>C</bold> Male habitus, dorsal <bold>D</bold> Female habitus, dorsal <bold>E</bold> Female habitus, ventral. Scale bars equal for <bold>A</bold> and <bold>B</bold>, equal for <bold>D</bold> and <bold>E</bold>.</p></caption><graphic xmlns:xlink="http://www.w3.org/1999/xlink" xlink:href="zookeys-561-001-g008.jpg" position="float" orientation="portrait" xlink:type="simple" id="oo_77055.jpg"/></fig></tp:treatment-sec><tp:treatment-sec sec-type="Description"><title>Description.</title><p><bold>Male (holotype)</bold>: Total length 5.80. Carapace 2.60 long, 1.68 wide. Abdomen 3.20 long, 2.00 wide. Eye sizes and interdistances: <abbrev xmlns:xlink="http://www.w3.org/1999/xlink" xlink:title="anterior median eye" xlink:type="simple">AME</abbrev> 0.13, <abbrev xmlns:xlink="http://www.w3.org/1999/xlink" xlink:title="anterior lateral eye" xlink:type="simple">ALE</abbrev> 0.15, <abbrev xmlns:xlink="http://www.w3.org/1999/xlink" xlink:title="posterior median eye" xlink:type="simple">PME</abbrev> 0.16, <abbrev xmlns:xlink="http://www.w3.org/1999/xlink" xlink:title="posterior lateral eye" xlink:type="simple">PLE</abbrev> 0.15; <abbrev xmlns:xlink="http://www.w3.org/1999/xlink" xlink:title="anterior median eye" xlink:type="simple">AME</abbrev>-<abbrev xmlns:xlink="http://www.w3.org/1999/xlink" xlink:title="anterior median eye" xlink:type="simple">AME</abbrev> 0.02, <abbrev xmlns:xlink="http://www.w3.org/1999/xlink" xlink:title="anterior median eye" xlink:type="simple">AME</abbrev>-<abbrev xmlns:xlink="http://www.w3.org/1999/xlink" xlink:title="anterior lateral eye" xlink:type="simple">ALE</abbrev> 0.02, <abbrev xmlns:xlink="http://www.w3.org/1999/xlink" xlink:title="posterior median eye" xlink:type="simple">PME</abbrev>-<abbrev xmlns:xlink="http://www.w3.org/1999/xlink" xlink:title="posterior median eye" xlink:type="simple">PME</abbrev> 0.06, <abbrev xmlns:xlink="http://www.w3.org/1999/xlink" xlink:title="posterior median eye" xlink:type="simple">PME</abbrev>-<abbrev xmlns:xlink="http://www.w3.org/1999/xlink" xlink:title="posterior lateral eye" xlink:type="simple">PLE</abbrev> 0.04. Leg measurements: I 14.81 (3.76, 4.81, 3.84, 2.40); II 12.10 (2.82, 3.80, 3.52, 1.96); IV 16.81 (4.25, 5.00, 5.06, 2.50). Chelicerae with three promarginal and four retromarginal teeth. Palp: patellar apophysis subequal to patellar width, strongly curved; <abbrev xmlns:xlink="http://www.w3.org/1999/xlink" xlink:title="retrolateral tibial apophysis" xlink:type="simple">RTA</abbrev> with blunt tip, extending slightly beyond distal margin of tibia; <abbrev xmlns:xlink="http://www.w3.org/1999/xlink" xlink:title="dorso-retrolateral tibial apophysis" xlink:type="simple">LTA</abbrev> long, about 1/2 length of <abbrev xmlns:xlink="http://www.w3.org/1999/xlink" xlink:title="retrolateral tibial apophysis" xlink:type="simple">RTA</abbrev>; cymbial furrow short, approximately 1/5 length of cymbium; conductor short, anteriorly extending; embolus beginning at 7 o’clock position; base of embolus wider than tibia, triangular, horizontally directed (Fig. <xref ref-type="fig" rid="F7">7A–C</xref>).</p><p><bold>Female (one of the paratypes)</bold>: Total length 7.16. Carapace 3.36 long, 2.56 wide. Abdomen 3.80 long, 2.80 wide. Eye sizes and interdistances: <abbrev xmlns:xlink="http://www.w3.org/1999/xlink" xlink:title="anterior median eye" xlink:type="simple">AME</abbrev> 0.14, <abbrev xmlns:xlink="http://www.w3.org/1999/xlink" xlink:title="anterior lateral eye" xlink:type="simple">ALE</abbrev> 0.19, <abbrev xmlns:xlink="http://www.w3.org/1999/xlink" xlink:title="posterior median eye" xlink:type="simple">PME</abbrev> 0.16, <abbrev xmlns:xlink="http://www.w3.org/1999/xlink" xlink:title="posterior lateral eye" xlink:type="simple">PLE</abbrev> 0.19; <abbrev xmlns:xlink="http://www.w3.org/1999/xlink" xlink:title="anterior median eye" xlink:type="simple">AME</abbrev>-<abbrev xmlns:xlink="http://www.w3.org/1999/xlink" xlink:title="anterior median eye" xlink:type="simple">AME</abbrev> 0.06, <abbrev xmlns:xlink="http://www.w3.org/1999/xlink" xlink:title="anterior median eye" xlink:type="simple">AME</abbrev>-<abbrev xmlns:xlink="http://www.w3.org/1999/xlink" xlink:title="anterior lateral eye" xlink:type="simple">ALE</abbrev> 0.06, <abbrev xmlns:xlink="http://www.w3.org/1999/xlink" xlink:title="posterior median eye" xlink:type="simple">PME</abbrev>-<abbrev xmlns:xlink="http://www.w3.org/1999/xlink" xlink:title="posterior median eye" xlink:type="simple">PME</abbrev> 0.10, <abbrev xmlns:xlink="http://www.w3.org/1999/xlink" xlink:title="posterior median eye" xlink:type="simple">PME</abbrev>-<abbrev xmlns:xlink="http://www.w3.org/1999/xlink" xlink:title="posterior lateral eye" xlink:type="simple">PLE</abbrev> 0.09. Leg measurements: I 15.12 (4.17, 4.87, 3.20, 2.34); II 13.37 (3.72, 4.25, 3.25, 2.15); III 12.76 (3.44, 3.92, 3.4, 2.00); IV 16.66 (4.68, 5.00, 4.61, 2.37). Chelicerae as in male. Epigyne: atria large, occupying 1/2 of epigynal plate, located anteromedially; hoods distinct, located anterolaterally; spermathecae spiraled; copulatory ducts long and almost horizontally stretched (Fig. <xref ref-type="fig" rid="F8">8A–B</xref>).</p></tp:treatment-sec><tp:treatment-sec sec-type="Distribution"><title>Distribution.</title><p>Known only from the type locality (Fig. <xref ref-type="fig" rid="F12">12</xref>).</p></tp:treatment-sec><tp:treatment-sec><!--Section generated to contain objects referenced in tp:taxon-treatment.--><fig id="F12" position="float" orientation="portrait"><label>Figure 12.</label><caption><p>Localities of new <italic><tp:taxon-name><tp:taxon-name-part taxon-name-part-type="genus">Spiricoelotes</tp:taxon-name-part></tp:taxon-name></italic> species from China. <bold>1</bold> <italic><tp:taxon-name><tp:taxon-name-part taxon-name-part-type="genus">Spiricoelotes</tp:taxon-name-part> <tp:taxon-name-part taxon-name-part-type="species">anshiensis</tp:taxon-name-part></tp:taxon-name></italic> sp. n. <bold>2</bold> <italic><tp:taxon-name><tp:taxon-name-part taxon-name-part-type="genus">Spiricoelotes</tp:taxon-name-part> <tp:taxon-name-part taxon-name-part-type="species">chufengensis</tp:taxon-name-part></tp:taxon-name></italic> sp. n. <bold>3</bold> <italic><tp:taxon-name><tp:taxon-name-part taxon-name-part-type="genus">Spiricoelotes</tp:taxon-name-part> <tp:taxon-name-part taxon-name-part-type="species">nansheensis</tp:taxon-name-part></tp:taxon-name></italic> sp. n. <bold>4</bold> <italic><tp:taxon-name><tp:taxon-name-part taxon-name-part-type="genus">Spiricoelotes</tp:taxon-name-part> <tp:taxon-name-part taxon-name-part-type="species">taipingensis</tp:taxon-name-part></tp:taxon-name></italic> sp. n. <bold>5</bold> <italic><tp:taxon-name><tp:taxon-name-part taxon-name-part-type="genus">Spiricoelotes</tp:taxon-name-part> <tp:taxon-name-part taxon-name-part-type="species">xianheensis</tp:taxon-name-part></tp:taxon-name></italic> sp. n. <bold>6</bold> <italic><tp:taxon-name><tp:taxon-name-part taxon-name-part-type="genus">Spiricoelotes</tp:taxon-name-part> <tp:taxon-name-part taxon-name-part-type="species">xiongxinensis</tp:taxon-name-part></tp:taxon-name></italic> sp. n.</p></caption><graphic xmlns:xlink="http://www.w3.org/1999/xlink" xlink:href="zookeys-561-001-g012.jpg" position="float" orientation="portrait" xlink:type="simple" id="oo_77061.jpg"/></fig></tp:treatment-sec></tp:taxon-treatment>
