# Supplementary material for: Six new species of the spider genus Spiricoelotes species (Araneae, Agelenidae) from caves in Jiangxi, China
Source: Zookeys. 2016 Feb 8;(561):1–19. doi: 10.3897/zookeys.561.6965 (PMC4768362; doi:10.3897/zookeys.561.6965)
Supplement: XML Treatment for Spiricoelotes xianheensis [file zookeys.561.6965-treatment6.xml]

<!DOCTYPE tp:taxon-treatment
  PUBLIC "-//TaxonX//DTD Taxonomic Treatment Publishing DTD v0 20100105//EN" "tax-treatment-NSO.dtd">
<tp:taxon-treatment xmlns:tp="http://www.plazi.org/taxpub"><tp:treatment-meta><kwd-group><label>Taxon classification</label><kwd><named-content content-type="kingdom">Animalia</named-content></kwd><kwd><named-content content-type="order">Araneae</named-content></kwd><kwd><named-content content-type="family">Agelenidae</named-content></kwd></kwd-group><mixed-citation publication-type="journal"><person-group><name><surname>Chen</surname><given-names>Lu</given-names></name><name><surname>Zhao</surname><given-names>Zhe</given-names></name><name><surname>Li</surname><given-names>Shuqiang</given-names></name></person-group><article-title>Six new species of the spider genus <italic><tp:taxon-name><tp:taxon-name-part taxon-name-part-type="genus">Spiricoelotes</tp:taxon-name-part></tp:taxon-name></italic> species (<tp:taxon-name><tp:taxon-name-part taxon-name-part-type="order">Araneae</tp:taxon-name-part></tp:taxon-name>, <tp:taxon-name><tp:taxon-name-part taxon-name-part-type="family">Agelenidae</tp:taxon-name-part></tp:taxon-name>) from caves in Jiangxi, China</article-title><source>Zookeys</source><day>8</day><month>2</month><year>2016</year><volume>2016</volume><issue>561</issue><fpage>1</fpage><lpage>19</lpage><pub-id pub-id-type="doi">10.3897/zookeys.561.6965</pub-id></mixed-citation></tp:treatment-meta><tp:nomenclature><tp:taxon-name>
              <tp:taxon-name-part taxon-name-part-type="genus">Spiricoelotes</tp:taxon-name-part>
              <tp:taxon-name-part taxon-name-part-type="species">xianheensis</tp:taxon-name-part>
              <object-id xmlns:xlink="http://www.w3.org/1999/xlink" content-type="zoobank" xlink:type="simple">http://zoobank.org/43D32E4A-EEA8-4015-AEF2-8F43A9C3EF79</object-id>
            </tp:taxon-name><tp:taxon-authority>Chen &amp; Li</tp:taxon-authority><tp:taxon-status xmlns:xlink="http://www.w3.org/1999/xlink" xlink:type="simple">sp. n.</tp:taxon-status><xref ref-type="fig" rid="F9">Figs 9</xref><xref ref-type="fig" rid="F10">, 10</xref><xref ref-type="fig" rid="F12">, 12</xref></tp:nomenclature><tp:treatment-sec sec-type="type material"><title>Type material.</title><p><bold>Holotype</bold> ♂: China: Jiangxi: Ganzhou City: Chongyi County: Niedu Village, Xianhe Cave, <named-content xmlns:xlink="http://www.w3.org/1999/xlink" content-type="dwc:verbatimCoordinates" xlink:type="simple">N25°28'40", E114°06'56"</named-content>, elevation: 402 m, 23.IV.2013, Y.F. Luo and J.C. Liu. <bold>Paratypes</bold>: 1♂1♀, same data as holotype.</p></tp:treatment-sec><tp:treatment-sec sec-type="Etymology"><title>Etymology.</title><p>The specific name refers to the type locality; adjective.</p></tp:treatment-sec><tp:treatment-sec sec-type="Diagnosis"><title>Diagnosis.</title><p>The male of the new species is similar to <italic><tp:taxon-name><tp:taxon-name-part taxon-name-part-type="genus">Spiricoelotes</tp:taxon-name-part> <tp:taxon-name-part taxon-name-part-type="species">anshiensis</tp:taxon-name-part></tp:taxon-name></italic> sp. n. and <italic><tp:taxon-name><tp:taxon-name-part taxon-name-part-type="genus">Spiricoelotes</tp:taxon-name-part> <tp:taxon-name-part taxon-name-part-type="species">nansheensis</tp:taxon-name-part></tp:taxon-name></italic> sp. n. but can be distinguished from them by the less modified conductor (conductor without outgrowth at base in this species, with one outgrowth in <italic><tp:taxon-name><tp:taxon-name-part taxon-name-part-type="genus">Spiricoelotes</tp:taxon-name-part> <tp:taxon-name-part taxon-name-part-type="species">anshiensis</tp:taxon-name-part></tp:taxon-name></italic> sp. n. and 2 outgrowths in <italic><tp:taxon-name><tp:taxon-name-part taxon-name-part-type="genus">Spiricoelotes</tp:taxon-name-part> <tp:taxon-name-part taxon-name-part-type="species">nansheensis</tp:taxon-name-part></tp:taxon-name></italic> sp. n.) and having more loops in conductor (2 loops in this species, 1 loop in <italic><tp:taxon-name><tp:taxon-name-part taxon-name-part-type="genus">Spiricoelotes</tp:taxon-name-part> <tp:taxon-name-part taxon-name-part-type="species">anshiensis</tp:taxon-name-part></tp:taxon-name></italic> sp. n. and <italic><tp:taxon-name><tp:taxon-name-part taxon-name-part-type="genus">Spiricoelotes</tp:taxon-name-part> <tp:taxon-name-part taxon-name-part-type="species">nansheensis</tp:taxon-name-part></tp:taxon-name></italic> sp. n.) (Fig. <xref ref-type="fig" rid="F9">9A–C</xref>). The female of the new species has a uniquely shaped epigyne and can be distinguished from all of the other <italic><tp:taxon-name><tp:taxon-name-part taxon-name-part-type="genus">Spiricoelotes</tp:taxon-name-part></tp:taxon-name></italic> species by the medially situated and U-shaped atrium and the copulatory ducts that are looped around the spermathecal heads (Fig. <xref ref-type="fig" rid="F10">10A–B</xref>).</p><fig id="F9" position="float" orientation="portrait"><label>Figure 9.</label><caption><p>Left palp of <italic><tp:taxon-name><tp:taxon-name-part taxon-name-part-type="genus">Spiricoelotes</tp:taxon-name-part> <tp:taxon-name-part taxon-name-part-type="species">xianheensis</tp:taxon-name-part></tp:taxon-name></italic> sp. n., holotype. <bold>A</bold> Prolateral <bold>B</bold> Ventral <bold>C</bold> Retrolateral. Scale bar equal for <bold>A, B</bold> and <bold>C</bold>.</p></caption><graphic xmlns:xlink="http://www.w3.org/1999/xlink" xlink:href="zookeys-561-001-g009.jpg" position="float" orientation="portrait" xlink:type="simple" id="oo_77056.jpg"/></fig><fig id="F10" position="float" orientation="portrait"><label>Figure 10.</label><caption><p>Epigyne and habitus of <italic><tp:taxon-name><tp:taxon-name-part taxon-name-part-type="genus">Spiricoelotes</tp:taxon-name-part> <tp:taxon-name-part taxon-name-part-type="species">xianheensis</tp:taxon-name-part></tp:taxon-name></italic> sp. n., <bold>A</bold> Epigyne, ventral <bold>B</bold> Vulva, dorsal <bold>C</bold> Male habitus, dorsal <bold>D</bold> Female habitus, dorsal <bold>E</bold> Female habitus, ventral. Scale bars equal for <bold>A</bold> and <bold>B</bold>, equal for <bold>D</bold> and <bold>E</bold>.</p></caption><graphic xmlns:xlink="http://www.w3.org/1999/xlink" xlink:href="zookeys-561-001-g010.jpg" position="float" orientation="portrait" xlink:type="simple" id="oo_77057.jpg"/></fig></tp:treatment-sec><tp:treatment-sec sec-type="Description"><title>Description.</title><p><bold>Male (holotype)</bold>: Total length 6.90. Carapace 3.20 long, 2.25 wide. Abdomen 3.70 long, 2.13 wide. Eye sizes and interdistances: <abbrev xmlns:xlink="http://www.w3.org/1999/xlink" xlink:title="anterior median eye" xlink:type="simple">AME</abbrev> 0.13, <abbrev xmlns:xlink="http://www.w3.org/1999/xlink" xlink:title="anterior lateral eye" xlink:type="simple">ALE</abbrev> 0.14, <abbrev xmlns:xlink="http://www.w3.org/1999/xlink" xlink:title="posterior median eye" xlink:type="simple">PME</abbrev> 0.15, <abbrev xmlns:xlink="http://www.w3.org/1999/xlink" xlink:title="posterior lateral eye" xlink:type="simple">PLE</abbrev> 0.17; <abbrev xmlns:xlink="http://www.w3.org/1999/xlink" xlink:title="anterior median eye" xlink:type="simple">AME</abbrev>-<abbrev xmlns:xlink="http://www.w3.org/1999/xlink" xlink:title="anterior median eye" xlink:type="simple">AME</abbrev> 0.05, <abbrev xmlns:xlink="http://www.w3.org/1999/xlink" xlink:title="anterior median eye" xlink:type="simple">AME</abbrev>-<abbrev xmlns:xlink="http://www.w3.org/1999/xlink" xlink:title="anterior lateral eye" xlink:type="simple">ALE</abbrev> 0.02, <abbrev xmlns:xlink="http://www.w3.org/1999/xlink" xlink:title="posterior median eye" xlink:type="simple">PME</abbrev>-<abbrev xmlns:xlink="http://www.w3.org/1999/xlink" xlink:title="posterior median eye" xlink:type="simple">PME</abbrev> 0.08, <abbrev xmlns:xlink="http://www.w3.org/1999/xlink" xlink:title="posterior median eye" xlink:type="simple">PME</abbrev>-<abbrev xmlns:xlink="http://www.w3.org/1999/xlink" xlink:title="posterior lateral eye" xlink:type="simple">PLE</abbrev> 0.06. Leg measurements: I 14.76 (3.96, 4.95, 3.55, 2.30); II 14.23 (3.88, 4.80, 3.40, 2.15); III 13.08 (3.60, 3.80, 3.40, 2.28); IV 17.32 (4.50, 5.13, 5.13, 2.56). Chelicerae with 3 promarginal and 4 retromarginal teeth. Palp: patellar apophysis shorter than patellar width, strongly curved; <abbrev xmlns:xlink="http://www.w3.org/1999/xlink" xlink:title="retrolateral tibial apophysis" xlink:type="simple">RTA</abbrev> with blunt tip, extending beyond tibia; <abbrev xmlns:xlink="http://www.w3.org/1999/xlink" xlink:title="dorso-retrolateral tibial apophysis" xlink:type="simple">LTA</abbrev> short, about 1/4 length of <abbrev xmlns:xlink="http://www.w3.org/1999/xlink" xlink:title="retrolateral tibial apophysis" xlink:type="simple">RTA</abbrev>; cymbial furrow long, approximately 1/3 length of cymbium; conductor long, anteriorly extending, with looped apex; embolus beginning at 6 o’clock position; base of embolus rather small, ovoid, almost vertically directed (Fig. <xref ref-type="fig" rid="F9">9A–C</xref>).</p><p><bold>Female (one of paratypes)</bold>: Total length 7.87. Carapace 3.32 long, 2.28 wide. Abdomen 4.55 long, 3.00 wide. Eye sizes and interdistances: <abbrev xmlns:xlink="http://www.w3.org/1999/xlink" xlink:title="anterior median eye" xlink:type="simple">AME</abbrev> 0.13, <abbrev xmlns:xlink="http://www.w3.org/1999/xlink" xlink:title="anterior lateral eye" xlink:type="simple">ALE</abbrev> 0.14, <abbrev xmlns:xlink="http://www.w3.org/1999/xlink" xlink:title="posterior median eye" xlink:type="simple">PME</abbrev> 0.13, <abbrev xmlns:xlink="http://www.w3.org/1999/xlink" xlink:title="posterior lateral eye" xlink:type="simple">PLE</abbrev> 0.12; <abbrev xmlns:xlink="http://www.w3.org/1999/xlink" xlink:title="anterior median eye" xlink:type="simple">AME</abbrev>-<abbrev xmlns:xlink="http://www.w3.org/1999/xlink" xlink:title="anterior median eye" xlink:type="simple">AME</abbrev> 0.05, <abbrev xmlns:xlink="http://www.w3.org/1999/xlink" xlink:title="anterior median eye" xlink:type="simple">AME</abbrev>-<abbrev xmlns:xlink="http://www.w3.org/1999/xlink" xlink:title="anterior lateral eye" xlink:type="simple">ALE</abbrev> 0.04, <abbrev xmlns:xlink="http://www.w3.org/1999/xlink" xlink:title="posterior median eye" xlink:type="simple">PME</abbrev>-<abbrev xmlns:xlink="http://www.w3.org/1999/xlink" xlink:title="posterior median eye" xlink:type="simple">PME</abbrev> 0.09, <abbrev xmlns:xlink="http://www.w3.org/1999/xlink" xlink:title="posterior median eye" xlink:type="simple">PME</abbrev>-<abbrev xmlns:xlink="http://www.w3.org/1999/xlink" xlink:title="posterior lateral eye" xlink:type="simple">PLE</abbrev> 0.11. Leg measurements: I 14.12 (3.60, 4.60, 3.68, 2.24); II 12.32 (3.40, 3.92, 3.00, 2.00); III 12.38 (3.32, 3.76, 3.20, 2.10); IV 15.32 (4.17, 4.68, 4.17, 2.30). Chelicerae as in male. Epigyne: atrium small, situated medially, U-shaped; hoods distinct, located anterolaterally; spermathecae long, convoluted; spermathecal heads small; copulatory ducts broad, looped around spermathecal heads (Fig. <xref ref-type="fig" rid="F10">10A–B</xref>).</p></tp:treatment-sec><tp:treatment-sec sec-type="Distribution"><title>Distribution.</title><p>Known only from the type locality (Fig. <xref ref-type="fig" rid="F12">12</xref>).</p><!--PageBreak--><!--PageBreak--><!--PageBreak--></tp:treatment-sec><tp:treatment-sec><!--Section generated to contain objects referenced in tp:taxon-treatment.--><fig id="F12" position="float" orientation="portrait"><label>Figure 12.</label><caption><p>Localities of new <italic><tp:taxon-name><tp:taxon-name-part taxon-name-part-type="genus">Spiricoelotes</tp:taxon-name-part></tp:taxon-name></italic> species from China. <bold>1</bold> <italic><tp:taxon-name><tp:taxon-name-part taxon-name-part-type="genus">Spiricoelotes</tp:taxon-name-part> <tp:taxon-name-part taxon-name-part-type="species">anshiensis</tp:taxon-name-part></tp:taxon-name></italic> sp. n. <bold>2</bold> <italic><tp:taxon-name><tp:taxon-name-part taxon-name-part-type="genus">Spiricoelotes</tp:taxon-name-part> <tp:taxon-name-part taxon-name-part-type="species">chufengensis</tp:taxon-name-part></tp:taxon-name></italic> sp. n. <bold>3</bold> <italic><tp:taxon-name><tp:taxon-name-part taxon-name-part-type="genus">Spiricoelotes</tp:taxon-name-part> <tp:taxon-name-part taxon-name-part-type="species">nansheensis</tp:taxon-name-part></tp:taxon-name></italic> sp. n. <bold>4</bold> <italic><tp:taxon-name><tp:taxon-name-part taxon-name-part-type="genus">Spiricoelotes</tp:taxon-name-part> <tp:taxon-name-part taxon-name-part-type="species">taipingensis</tp:taxon-name-part></tp:taxon-name></italic> sp. n. <bold>5</bold> <italic><tp:taxon-name><tp:taxon-name-part taxon-name-part-type="genus">Spiricoelotes</tp:taxon-name-part> <tp:taxon-name-part taxon-name-part-type="species">xianheensis</tp:taxon-name-part></tp:taxon-name></italic> sp. n. <bold>6</bold> <italic><tp:taxon-name><tp:taxon-name-part taxon-name-part-type="genus">Spiricoelotes</tp:taxon-name-part> <tp:taxon-name-part taxon-name-part-type="species">xiongxinensis</tp:taxon-name-part></tp:taxon-name></italic> sp. n.</p></caption><graphic xmlns:xlink="http://www.w3.org/1999/xlink" xlink:href="zookeys-561-001-g012.jpg" position="float" orientation="portrait" xlink:type="simple" id="oo_77061.jpg"/></fig></tp:treatment-sec></tp:taxon-treatment>
