# Supplementary material for: Six new species of the spider genus Spiricoelotes species (Araneae, Agelenidae) from caves in Jiangxi, China
Source: Zookeys. 2016 Feb 8;(561):1–19. doi: 10.3897/zookeys.561.6965 (PMC4768362; doi:10.3897/zookeys.561.6965)
Supplement: XML Treatment for Spiricoelotes xiongxinensis [file zookeys.561.6965-treatment7.xml]

<!DOCTYPE tp:taxon-treatment
  PUBLIC "-//TaxonX//DTD Taxonomic Treatment Publishing DTD v0 20100105//EN" "tax-treatment-NSO.dtd">
<tp:taxon-treatment xmlns:tp="http://www.plazi.org/taxpub"><tp:treatment-meta><kwd-group><label>Taxon classification</label><kwd><named-content content-type="kingdom">Animalia</named-content></kwd><kwd><named-content content-type="order">Araneae</named-content></kwd><kwd><named-content content-type="family">Agelenidae</named-content></kwd></kwd-group><mixed-citation publication-type="journal"><person-group><name><surname>Chen</surname><given-names>Lu</given-names></name><name><surname>Zhao</surname><given-names>Zhe</given-names></name><name><surname>Li</surname><given-names>Shuqiang</given-names></name></person-group><article-title>Six new species of the spider genus <italic><tp:taxon-name><tp:taxon-name-part taxon-name-part-type="genus">Spiricoelotes</tp:taxon-name-part></tp:taxon-name></italic> species (<tp:taxon-name><tp:taxon-name-part taxon-name-part-type="order">Araneae</tp:taxon-name-part></tp:taxon-name>, <tp:taxon-name><tp:taxon-name-part taxon-name-part-type="family">Agelenidae</tp:taxon-name-part></tp:taxon-name>) from caves in Jiangxi, China</article-title><source>Zookeys</source><day>8</day><month>2</month><year>2016</year><volume>2016</volume><issue>561</issue><fpage>1</fpage><lpage>19</lpage><pub-id pub-id-type="doi">10.3897/zookeys.561.6965</pub-id></mixed-citation></tp:treatment-meta><tp:nomenclature><tp:taxon-name>
              <tp:taxon-name-part taxon-name-part-type="genus">Spiricoelotes</tp:taxon-name-part>
              <tp:taxon-name-part taxon-name-part-type="species">xiongxinensis</tp:taxon-name-part>
              <object-id xmlns:xlink="http://www.w3.org/1999/xlink" content-type="zoobank" xlink:type="simple">http://zoobank.org/24ED870E-54BB-4D51-8B25-C6E30552F146</object-id>
            </tp:taxon-name><tp:taxon-authority>Chen &amp; Li</tp:taxon-authority><tp:taxon-status xmlns:xlink="http://www.w3.org/1999/xlink" xlink:type="simple">sp. n.</tp:taxon-status><xref ref-type="fig" rid="F11">Figs 11</xref><xref ref-type="fig" rid="F12">, 12</xref><!--PageBreak--></tp:nomenclature><tp:treatment-sec sec-type="type material"><title>Type material.</title><p><bold>Holotype</bold> ♀: China: Jiangxi: Pingxiang City: Shangli County: Futian Town, Zhanshan Village, Xiongxin Cave, <named-content xmlns:xlink="http://www.w3.org/1999/xlink" content-type="dwc:verbatimCoordinates" xlink:type="simple">N27°44'08", E113°49'10"</named-content>, elevation: 115 m, 9.V.2013, Y.F. Luo and J.C. Liu.</p></tp:treatment-sec><tp:treatment-sec sec-type="Etymology"><title>Etymology.</title><p>The specific name refers to the type locality; adjective.</p></tp:treatment-sec><tp:treatment-sec sec-type="Diagnosis"><title>Diagnosis.</title><p>The female of the new species has a uniquely shaped epigyne and can be easily distinguished from all of the other <italic><tp:taxon-name><tp:taxon-name-part taxon-name-part-type="genus">Spiricoelotes</tp:taxon-name-part></tp:taxon-name></italic> species by the small and anteriorly situated epigynal atria, the broad epigynal hoods, the long and convoluted spermathecae and by the short copulatory ducts (Fig. <xref ref-type="fig" rid="F11">11A–B</xref>).</p><fig id="F11" position="float" orientation="portrait"><label>Figure 11.</label><caption><p>Epigyne and habitus of <italic><tp:taxon-name><tp:taxon-name-part taxon-name-part-type="genus">Spiricoelotes</tp:taxon-name-part> <tp:taxon-name-part taxon-name-part-type="species">xiongxinensis</tp:taxon-name-part></tp:taxon-name></italic> sp. n., holotype. <bold>A</bold> Epigyne, ventral <bold>B</bold> Vulva, dorsal <bold>C</bold> Female habitus, dorsal <bold>D</bold> Female habitus, ventral <bold>E</bold> Female habitus, lateral. Scale bars: equal for <bold>A</bold> and <bold>B</bold>, equal for <bold>C, D</bold> and <bold>E</bold>.</p></caption><graphic xmlns:xlink="http://www.w3.org/1999/xlink" xlink:href="zookeys-561-001-g011.jpg" position="float" orientation="portrait" xlink:type="simple" id="oo_77059.jpg"/></fig></tp:treatment-sec><tp:treatment-sec sec-type="Description"><title>Description.</title><p><bold>Female (holotype)</bold>: Total length 8.08. Carapace 3.85 long, 2.69 wide. Abdomen 4.23 long, 2.69 wide. Eye sizes and interdistances: <abbrev xmlns:xlink="http://www.w3.org/1999/xlink" xlink:title="anterior median eye" xlink:type="simple">AME</abbrev> 0.19, <abbrev xmlns:xlink="http://www.w3.org/1999/xlink" xlink:title="anterior lateral eye" xlink:type="simple">ALE</abbrev> 0.20, <abbrev xmlns:xlink="http://www.w3.org/1999/xlink" xlink:title="posterior median eye" xlink:type="simple">PME</abbrev> 0.19, <abbrev xmlns:xlink="http://www.w3.org/1999/xlink" xlink:title="posterior lateral eye" xlink:type="simple">PLE</abbrev> 0.18; <abbrev xmlns:xlink="http://www.w3.org/1999/xlink" xlink:title="anterior median eye" xlink:type="simple">AME</abbrev>-<abbrev xmlns:xlink="http://www.w3.org/1999/xlink" xlink:title="anterior median eye" xlink:type="simple">AME</abbrev> 0.11, <abbrev xmlns:xlink="http://www.w3.org/1999/xlink" xlink:title="anterior median eye" xlink:type="simple">AME</abbrev>-<abbrev xmlns:xlink="http://www.w3.org/1999/xlink" xlink:title="anterior lateral eye" xlink:type="simple">ALE</abbrev> 0.04, <abbrev xmlns:xlink="http://www.w3.org/1999/xlink" xlink:title="posterior median eye" xlink:type="simple">PME</abbrev>-<abbrev xmlns:xlink="http://www.w3.org/1999/xlink" xlink:title="posterior median eye" xlink:type="simple">PME</abbrev> 0.13, <abbrev xmlns:xlink="http://www.w3.org/1999/xlink" xlink:title="posterior median eye" xlink:type="simple">PME</abbrev>-<abbrev xmlns:xlink="http://www.w3.org/1999/xlink" xlink:title="posterior lateral eye" xlink:type="simple">PLE</abbrev> 0.14. Leg measurements: I 13.76 (3.72, 4.56, 3.36, 2.12); II 12.08 (3.44, 4.08, 3.00, 1.56); III 11.68 (3.20, 3.88, 3.04, 1.56); IV 15.66 (4.20, 4.75, 4.5, 2.21). <!--PageBreak-->Chelicerae with five promarginal and five retromarginal teeth. Epigyne: atria small, located anterolaterally, distantly separated by septum; hoods distinct, located at anterior atrial margin; spermathecae long, convoluted; copulatory ducts broad and short, located anteriorly and horizontally directed (Fig. <xref ref-type="fig" rid="F11">11A–B</xref>).</p></tp:treatment-sec><tp:treatment-sec sec-type="Distribution"><title>Distribution.</title><p>Known only from the type locality (Fig. <xref ref-type="fig" rid="F12">12</xref>).</p><fig id="F12" position="float" orientation="portrait"><label>Figure 12.</label><caption><p>Localities of new <italic><tp:taxon-name><tp:taxon-name-part taxon-name-part-type="genus">Spiricoelotes</tp:taxon-name-part></tp:taxon-name></italic> species from China. <bold>1</bold> <italic><tp:taxon-name><tp:taxon-name-part taxon-name-part-type="genus">Spiricoelotes</tp:taxon-name-part> <tp:taxon-name-part taxon-name-part-type="species">anshiensis</tp:taxon-name-part></tp:taxon-name></italic> sp. n. <bold>2</bold> <italic><tp:taxon-name><tp:taxon-name-part taxon-name-part-type="genus">Spiricoelotes</tp:taxon-name-part> <tp:taxon-name-part taxon-name-part-type="species">chufengensis</tp:taxon-name-part></tp:taxon-name></italic> sp. n. <bold>3</bold> <italic><tp:taxon-name><tp:taxon-name-part taxon-name-part-type="genus">Spiricoelotes</tp:taxon-name-part> <tp:taxon-name-part taxon-name-part-type="species">nansheensis</tp:taxon-name-part></tp:taxon-name></italic> sp. n. <bold>4</bold> <italic><tp:taxon-name><tp:taxon-name-part taxon-name-part-type="genus">Spiricoelotes</tp:taxon-name-part> <tp:taxon-name-part taxon-name-part-type="species">taipingensis</tp:taxon-name-part></tp:taxon-name></italic> sp. n. <bold>5</bold> <italic><tp:taxon-name><tp:taxon-name-part taxon-name-part-type="genus">Spiricoelotes</tp:taxon-name-part> <tp:taxon-name-part taxon-name-part-type="species">xianheensis</tp:taxon-name-part></tp:taxon-name></italic> sp. n. <bold>6</bold> <italic><tp:taxon-name><tp:taxon-name-part taxon-name-part-type="genus">Spiricoelotes</tp:taxon-name-part> <tp:taxon-name-part taxon-name-part-type="species">xiongxinensis</tp:taxon-name-part></tp:taxon-name></italic> sp. n.</p></caption><graphic xmlns:xlink="http://www.w3.org/1999/xlink" xlink:href="zookeys-561-001-g012.jpg" position="float" orientation="portrait" xlink:type="simple" id="oo_77061.jpg"/></fig></tp:treatment-sec></tp:taxon-treatment>
